# Supplementary material for: ATBS1-INTERACTING FACTOR 2 negatively regulates dark- and brassinosteroid-induced leaf senescence through interactions with INDUCER OF CBF EXPRESSION 1
Source: J Exp Bot. 2019 Nov 30;71(4):1475–90. doi: 10.1093/jxb/erz533 (PMC7031079; doi:10.1093/jxb/erz533)
Supplement: erz533_suppl_Supplementary_Table_S4 [file erz533_suppl_supplementary_table_s4.xlsx]

## Sheet: Sheet1
Table S4 A list of differentially-regulated genes grouped according to their expressions in Col-0 D0, D2, D5, and ice1 mutant
* Numbers in Col-0 Do, D2, and D5 represent gene expression level in log2 scale. Numbers in Col-0 vs ice1 mutant represents expression fold changes in ice1 mutant presented in log2 scale
* Presence of PIF4- or BZR1-targeting promoter region was also indicated as "TRUE" for each gene.
Up-regulated : log2(fold change) >1
No change : -1 < log2(fold change) <1
Down-regulated : log2(fold change) <-1
	Locus	symbol	Col-0 D0	Col-0 D2	Col-0 D5	Col-0 vs ice1	PIF4_target	BZR1_target	Description
Group A (Up-regulated at D2 and stay or further increased at D5)	AT2G32190	AT2G32190	9.83447	11.0607	13.736	3.49004	FALSE	FALSE	Cysteine-rich/transmembrane domain A-like protein
	AT5G46050	AtNPF5.2	10.7125	12.9647	14.2216	4.13329	FALSE	FALSE	Protein NRT1/ PTR FAMILY 5.2
	AT2G43510	ATTI1	10.6724	14.7601	16.2748	4.32892	FALSE	FALSE	TI1
	AT4G25000	AMY1	8.8392	10.8588	12.3329	5.79022	FALSE	FALSE	Alpha-amylase 1
	AT1G51800	IOS1	8.67596	11.9975	13.0483	3.01376	FALSE	FALSE	LRR receptor-like serine/threonine-protein kinase IOS1
	AT3G51860	ATCAX3	9.65642	12.6749	13.7573	3.14262	FALSE	FALSE	Vacuolar cation/proton exchanger
	AT1G62300	ATWRKY6	9.25739	10.5915	12.7532	2.86261	FALSE	FALSE	Uncharacterized protein At1g62300 (Fragment)
	AT3G29250	AtSDR4	9.05257	11.9024	13.8877	3.36709	FALSE	FALSE	Short-chain dehydrogenase reductase 4
	AT4G25810	XTH23	9.65284	11.5641	12.8541	3.64267	FALSE	FALSE	Probable xyloglucan endotransglucosylase/hydrolase protein 23
	AT1G54570	PES1	10.4315	13.4297	14.8685	3.74838	FALSE	FALSE	Acyltransferase-like protein At1g54570, chloroplastic
	AT1G51790	AT1G51790	9.72281	10.8719	12.4821	2.50954	FALSE	FALSE	Leucine-rich repeat protein kinase family protein
	AT1G17020	ATSRG1	10.9144	13.2254	14.686	4.4365	FALSE	FALSE	Protein SRG1
	AT1G78780	AT1G78780	8.43879	10.5498	12.1564	2.44759	FALSE	FALSE	pathogenesis-related family protein
	AT1G69930	ATGSTU11	7.02237	10.2396	12.0172	2.71552	FALSE	FALSE	Glutathione S-transferase U11
	AT4G37990	ATCAD8	9.21917	10.5962	14.6027	3.95836	FALSE	FALSE	Cinnamyl alcohol dehydrogenase 8
	AT1G52200	AT1G52200	11.236	13.8064	15.3628	1.70301	FALSE	FALSE	Protein PLANT CADMIUM RESISTANCE 8
	AT2G29470	ATGSTU3	7.97154	10.6484	14.3947	7.37319	FALSE	FALSE	Glutathione S-transferase U3
	AT4G16260	AT4G16260	10.4522	15.5777	16.6694	2.07753	TRUE	FALSE	Probable glucan endo-1,3-beta-glucosidase At4g16260
	AT5G25820	AT5G25820	7.14975	9.74483	10.8673	2.60921	TRUE	TRUE	Exostosin family protein
	AT5G17380	AT5G17380	9.71596	11.2894	12.4709	1.81407	FALSE	FALSE	2-hydroxyacyl-CoA lyase
	AT1G74020	SS2	10.2562	12.3742	13.8509	1.95743	FALSE	FALSE	Protein STRICTOSIDINE SYNTHASE-LIKE 12
	AT3G16150	ASPGB1	11.905	13.4852	15.4937	1.69863	FALSE	FALSE	ASPGB1
	AT1G13340	AT1G13340	9.77479	12.8053	14.8323	2.26223	FALSE	FALSE	Regulator of Vps4 activity in the MVB pathway protein
	AT2G42360	AT2G42360	8.37938	10.4848	12.0758	4.32353	FALSE	FALSE	E3 ubiquitin-protein ligase ATL41
	AT2G17720	P4H5	10.2784	11.3055	12.7067	1.4052	FALSE	FALSE	Prolyl 4-hydroxylase 5
	AT1G74010	AT1G74010	8.67948	10.9233	12.9278	3.97289	FALSE	FALSE	At1g74010
	AT4G35630	PSAT1	10.9476	12.453	13.6914	1.30829	FALSE	FALSE	Phosphoserine aminotransferase 1, chloroplastic
	AT4G37370	CYP81D8	9.67243	10.888	12.64	2.3632	FALSE	FALSE	Cytochrome P450, family 81, subfamily D, polypeptide 8
	AT2G38860	DJ-1e	10.0126	11.5661	13.0823	1.35715	FALSE	FALSE	DJ-1 protein homolog E
	AT4G21120	AAT1	10.3554	12.7254	14.0054	1.8748	FALSE	FALSE	CAT1
	AT1G32940	ATSBT3.5	8.90689	9.94544	11.4998	3.40698	FALSE	FALSE	Subtilisin-like protease SBT3.5
	AT2G16700	ADF5	10.8572	11.9185	12.9522	1.80651	TRUE	TRUE	ATADF5
	AT5G50200	ATNRT3.1	10.0539	12.2506	13.4286	1.56155	FALSE	FALSE	High-affinity nitrate transporter 3.1
	AT2G43570	CHI	8.67243	10.6257	11.9993	3.6295	FALSE	FALSE	CHI
	AT3G22160	JAV1	10.3891	11.9432	13.4569	1.59676	FALSE	FALSE	VQ motif-containing protein 22
	AT1G14330	AT1G14330	10.7457	12.9473	14.7073	1.62407	FALSE	FALSE	At1g14330/F14L17_7
	AT4G20860	AT4G20860	11.3482	13.2439	14.8918	1.43653	FALSE	FALSE	Berberine bridge enzyme-like 22
	AT4G37430	CYP81F1	8.90989	10.7108	13.9646	2.52041	FALSE	FALSE	CYP91A2
	AT1G65690	AT1G65690	10.6321	12.0984	13.3644	2.41568	FALSE	FALSE	NDR1/HIN1-like protein 6
	AT1G55020	ATLOX1	11.6874	14.3377	16.1889	1.25216	FALSE	FALSE	Linoleate 9S-lipoxygenase 1
	AT4G18980	AtS40-3	8.89178	11.7254	13.5177	4.38634	FALSE	FALSE	AtS40-3
	AT3G13450	DIN4	10.1254	12.966	14.1778	1.39249	FALSE	FALSE	2-oxoisovalerate dehydrogenase subunit beta 2, mitochondrial
	AT3G01290	AtHIR2	14.1589	15.6048	16.6672	1.4568	FALSE	FALSE	HIR2
	AT3G55970	ATJRG21	9.73132	11.8238	12.8931	3.62198	FALSE	FALSE	JRG21
	AT3G49620	DIN11	7.24793	10.1098	13.2392	2.61804	FALSE	FALSE	Probable 2-oxoglutarate-dependent dioxygenase DIN11
	AT4G19810	ChiC	9.04712	11.0126	13.9715	2.56032	FALSE	FALSE	Class V chitinase
	AT1G22360	AtUGT85A2	11.8819	12.8826	13.9933	1.41432	TRUE	TRUE	UDP-glycosyltransferase 85A2
	AT5G27520	AtPNC2	10.4878	12.1539	13.4106	1.54861	TRUE	FALSE	PNC2
	AT3G55430	AT3G55430	12.4383	13.4538	14.8483	1.31571	TRUE	FALSE	Beta-1, 3-glucanase-like protein
	AT1G32350	AOX1D	10.4491	12.3126	14.0344	4.50262	FALSE	FALSE	AOX1D
	AT3G06810	IBR3	10.8447	12.6549	14.1183	1.33969	FALSE	FALSE	Probable acyl-CoA dehydrogenase IBR3
	AT1G30040	ATGA2OX2	8.35315	9.8392	11.5353	2.68491	FALSE	FALSE	Gibberellin 2-beta-dioxygenase 2
	AT2G16790	AT2G16790	8.69	10.5962	11.774	1.40126	FALSE	FALSE	P-loop containing nucleoside triphosphate hydrolases superfamily protein
	AT1G74590	ATGSTU10	8.15987	10.875	13.3799	1.89449	FALSE	FALSE	Glutathione S-transferase U10
	AT3G10450	SCPL7	9.8933	11.1755	12.2926	1.40969	FALSE	FALSE	SCPL7
	AT5G65110	ACX2	11.5324	13.8361	14.8639	1.28538	FALSE	FALSE	Acyl-coenzyme A oxidase
	AT1G08940	AT1G08940	9.91886	11.9388	13.8145	1.35489	FALSE	FALSE	Phosphoglycerate mutase-like protein AT74H
	AT3G61930	AT3G61930	10.3542	13.3891	14.8519	2.5731	TRUE	FALSE	Uncharacterized protein At3g61930
	AT5G18270	ANAC087	8.69697	10.8154	13.136	1.34356	FALSE	FALSE	NAC domain-containing protein 87
	AT1G73680	ALPHA	10.0967	11.1935	12.275	1.40974	TRUE	FALSE	alpha dioxygenase
	AT3G13790	ATBFRUCT1	8.99435	12.5003	13.8357	1.13943	TRUE	TRUE	Beta-fructofuranosidase, insoluble isoenzyme CWINV1
	AT3G63380	AT3G63380	9.20945	10.8834	12.776	2.02441	FALSE	FALSE	Calcium-transporting ATPase
	AT5G13080	ATWRKY75	7.99435	12.3998	14.2612	2.90683	FALSE	FALSE	WRKY75
	AT3G08720	ATPK19	10.3998	11.8541	12.9194	1.65388	TRUE	FALSE	Serine/threonine-protein kinase AtPK2/AtPK19
	AT4G18580	AT4G18580	9.50581	10.9293	12.0711	1.06686	FALSE	FALSE	At4g18580
	AT3G59700	ATHLECRK	8.24317	10.341	11.3826	1.85916	FALSE	FALSE	L-type lectin-domain containing receptor kinase V.5
	AT2G36950	AT2G36950	11.9748	14.3354	15.6494	1.2205	TRUE	FALSE	Heavy metal-associated isoprenylated plant protein 5
	AT5G11520	ASP3	11.6913	13.8902	15.7067	1.10966	TRUE	FALSE	Aspartate aminotransferase 3, chloroplastic
	AT5G38900	AT5G38900	9.41996	11.3875	13.3191	1.92001	FALSE	FALSE	Thioredoxin superfamily protein
	AT5G44380	AT5G44380	8.14466	12.0715	13.7799	1.54437	FALSE	FALSE	FAD-binding Berberine family protein
	AT4G22470	AT4G22470	10.6036	12.0028	12.7004	4.89719	FALSE	FALSE	Protease inhibitor/seed storage/lipid transfer protein (LTP) family protein
	AT3G50480	HR4	12.7013	15.3328	15.975	3.52794	FALSE	FALSE	RPW8-like protein 4
	AT1G69880	ATH8	9.88417	13.3802	12.8549	4.01558	FALSE	FALSE	Thioredoxin H8
	AT5G13330	Rap2.6L	9.47978	12.0871	12.2485	3.42222	FALSE	FALSE	Rap2.6L
	AT5G64120	AtPRX71	10.6978	15.7292	15.4628	3.12746	FALSE	FALSE	Peroxidase
	AT1G73260	ATKTI1	11.3614	17.7374	17.7374	2.87256	FALSE	FALSE	Kunitz trypsin inhibitor 1
	AT4G37520	AT4G37520	11.2009	14.6934	15.124	2.78342	FALSE	FALSE	Peroxidase 50
	AT3G26210	CYP71B23	10.7781	14.1411	14.4667	3.00109	TRUE	TRUE	Cytochrome P450 71B23
	AT2G39210	AT2G39210	10.6092	12.6138	13.326	2.98672	TRUE	TRUE	At2g39210/T16B24.15
	AT4G04490	CRK36	8.73471	12.043	12.7166	5.98967	FALSE	FALSE	Cysteine-rich receptor-like protein kinase 36
	AT4G24040	ATTRE1	10.8074	12.4533	13.2899	2.56422	FALSE	FALSE	Trehalase
	AT2G38870	AT2G38870	12.0721	13.954	14.7275	2.33391	FALSE	FALSE	Putative protease inhibitor
	AT1G19610	LCR78	8.85175	12.0199	12.006	3.66074	FALSE	FALSE	Defensin-like protein 19
	AT3G46280	AT3G46280	9.79604	11.7822	12.3875	3.48379	FALSE	FALSE	Kinase-like protein
	AT4G01430	UMAMIT29	8.02237	11.4507	12.0095	3.12302	FALSE	FALSE	WAT1-related protein At4g01430
	AT4G34230	ATCAD5	11.7474	15.1646	15.4047	2.16093	TRUE	TRUE	Cinnamyl alcohol dehydrogenase 5
	AT5G53870	AtENODL1	8.74483	11.1189	11.3242	3.2755	FALSE	FALSE	At5g53870
	AT5G17760	AT5G17760	9.78953	11.9293	12.3239	2.20623	FALSE	FALSE	AAA-ATPase At5g17760
	AT5G33290	XGD1	10.2656	12.7022	13.1596	2.53824	FALSE	FALSE	Glycosyltransferase (Fragment)
	AT1G61800	ATGPT2	9.30606	13.3776	14.3615	4.18221	FALSE	FALSE	glucose-6-phosphate/phosphate translocator 2
	AT3G51430	SSL5	11.2784	14.5953	14.3185	2.03699	FALSE	FALSE	Protein STRICTOSIDINE SYNTHASE-LIKE 5
	AT1G02920	ATGST11	10.7254	12.807	13.5039	2.02216	FALSE	FALSE	Glutathione S-transferase F7
	AT5G05600	AT5G05600	10.5953	12.9935	13.9434	2.91443	FALSE	FALSE	Probable 2-oxoglutarate-dependent dioxygenase At5g05600
	AT4G30270	MERI-5	12.097	17.8826	17.6233	1.76621	FALSE	FALSE	Xyloglucan endotransglucosylase/hydrolase protein 24
	AT1G51760	IAR3	10.9549	12.3348	13.1688	2.10274	FALSE	FALSE	JR3
	AT3G01970	ATWRKY45	11.7091	14.217	14.305	2.06947	FALSE	FALSE	Probable WRKY transcription factor 45
	AT4G33150	LKR	11.021	16.3014	16.4119	2.49663	FALSE	FALSE	Lysine-ketoglutarate reductase/saccharopine dehydrogenase bifunctional enzyme
	AT1G27980	ATDPL1	10.9672	14.3639	14.5321	1.76778	FALSE	FALSE	Sphingosine-1-phosphate lyase
	AT4G18360	GOX3	9.09276	11.741	12.3052	2.65517	FALSE	FALSE	Peroxisomal (S)-2-hydroxy-acid oxidase GLO5
	AT3G26220	CYP71B3	10.0307	13.7	13.9614	2.11883	TRUE	TRUE	Cytochrome P450 71B3
	AT4G34180	AT4G34180	12.1411	14.4173	15.0874	1.76922	FALSE	FALSE	Cyclase-like protein 1
	AT4G03320	AtTic20-IV	10.4543	14.1095	14.3509	2.14918	TRUE	FALSE	Protein TIC 20-IV, chloroplastic
	AT5G07440	GDH2	12.2574	16.4336	17.1393	1.53026	TRUE	TRUE	Glutamate dehydrogenase
	AT3G12500	ATHCHIB	9.50581	13.6534	13.4544	1.62859	FALSE	FALSE	Basic endochitinase B
	AT4G15530	PPDK	13.327	16.7481	17.2569	1.69922	FALSE	FALSE	Pyruvate, phosphate dikinase 1, chloroplastic
	AT4G11650	ATOSM34	10.7004	16.1947	16.0397	1.44777	FALSE	FALSE	OSM34
	AT3G04070	anac047	8.0607	14.0903	14.6138	1.67628	FALSE	FALSE	NAC transcription factor 47
	AT4G02280	ATSUS3	9.93811	12.8482	13.0974	2.41027	FALSE	FALSE	Sucrose synthase (Fragment)
	AT2G30250	ATWRKY25	11.3875	13.3177	13.959	1.82692	FALSE	FALSE	Probable WRKY transcription factor 25
	AT1G26420	AT1G26420	7.82018	12.2363	13.0382	5.63543	FALSE	FALSE	Berberine bridge enzyme-like 7
	AT5G47050	AT5G47050	11.0126	13.2518	12.2903	1.67866	TRUE	FALSE	SBP (S-ribonuclease binding protein) family protein
	AT1G51850	AT1G51850	8.19967	11.9005	12.2682	3.31895	FALSE	FALSE	Leucine-rich repeat protein kinase family protein
	AT3G17820	ATGSKB6	9.05257	11.6243	12.3163	1.40361	TRUE	FALSE	Glutamine synthetase
	AT3G13672	SINA2	9.10591	11.8078	11.8102	2.13254	FALSE	FALSE	E3 ubiquitin-protein ligase
	AT1G68620	AT1G68620	10.6804	15.0486	15.7331	2.5307	TRUE	FALSE	Probable carboxylesterase 6
	AT3G14280	AT3G14280	10.1636	12.8471	12.9587	1.98038	FALSE	FALSE	At3g14280
	AT5G37600	ATGLN1;1	12.3228	14.491	14.5075	1.5827	FALSE	FALSE	Glutamine synthetase cytosolic isozyme 1-1
	AT1G12200	FMO	9.3015	11.3772	11.2384	1.49577	FALSE	FALSE	Flavin-containing monooxygenase
	AT5G39520	AT5G39520	8.93958	15.8699	16.3894	3.45086	FALSE	FALSE	Uncharacterized protein At5g39520
	AT1G15670	KFB01	10.2033	15.5851	15.6913	1.41735	TRUE	TRUE	F-box/kelch-repeat protein At1g15670
	AT2G02390	ATGSTZ1	10.3264	12.0056	12.9549	1.77785	FALSE	FALSE	glutathione S-transferase zeta 1
	AT4G08770	Prx37	11.0417	12.811	13.498	1.87169	FALSE	FALSE	Peroxidase 37
	AT2G45210	SAG201	8.59246	13.2589	13.7063	1.88963	TRUE	TRUE	Auxin-responsive protein SAUR36
	AT2G30140	UGT87A2	12.0109	14.5379	15.389	2.89556	TRUE	FALSE	UDP-glycosyltransferase 87A2
	AT5G62680	AtNPF2.11	10.7748	12.3188	12.2883	1.31618	FALSE	FALSE	GTR2
	AT4G10380	AtNIP5;1	10.809	12.6439	12.2333	1.56453	FALSE	FALSE	At4g10380
	AT2G41230	ORS1	8.7879	11.9076	11.2306	2.42477	FALSE	FALSE	Protein ORGAN SIZE RELATED 1
	AT2G42280	AKS3	10.021	12.7694	12.4681	1.45801	TRUE	TRUE	basic helix-loop-helix (bHLH) DNA-binding superfamily protein
	AT4G36990	AT-HSFB1	10.1699	12.0351	13.0033	1.81076	FALSE	FALSE	Heat stress transcription factor B-1
	AT5G05340	PRX52	9.15735	11.948	12.5517	2.08394	FALSE	FALSE	Peroxidase 52
	AT5G46180	DELTA-OAT	11.0895	14.6853	15.0293	2.04492	TRUE	FALSE	Ornithine aminotransferase, mitochondrial
	AT3G23790	AAE16	9.38586	13.0873	13.5812	1.50397	FALSE	FALSE	Probable acyl-activating enzyme 16, chloroplastic
	AT3G51440	AT3G51440	11.3625	13.3505	13.2342	2.29515	FALSE	FALSE	Protein STRICTOSIDINE SYNTHASE-LIKE 6
	AT5G52640	ATHS83	10.043	11.9658	12.7934	1.95068	FALSE	FALSE	Heat shock protein 90-1
	AT4G38540	AT4G38540	11.1396	14.5882	14.542	1.40426	FALSE	FALSE	Monooxygenase 2
	AT2G28120	AT2G28120	11.2574	13.1791	13.8119	1.7294	TRUE	TRUE	At2g28120/F24D13.9
	AT2G37760	AKR4C8	10.0795	12.0074	12.4168	2.70923	FALSE	FALSE	Aldo-keto reductase family 4 member C8
	AT1G76930	ATEXT1	9.6987	15.5998	15.2072	1.45026	FALSE	FALSE	extensin 4
	AT3G56200	AT3G56200	11.1855	13.2336	13.6071	1.19727	FALSE	FALSE	Amino acid transporter AVT6C
	AT5G07100	WRKY26	11.0133	14.1233	14.4227	1.53774	FALSE	FALSE	Probable WRKY transcription factor 26
	AT5G63030	GRXC1	12.9263	15.1659	15.0253	1.26201	FALSE	FALSE	Glutaredoxin-C1
	AT1G09560	GLP5	9.93369	11.7207	12.3856	1.08958	FALSE	FALSE	Germin-like protein subfamily 2 member 1
	AT1G30700	AT1G30700	9.5812	16.0825	17.0788	1.75948	FALSE	FALSE	Berberine bridge enzyme-like 8
	AT3G58750	CSY2	11.144	13.0642	13.6142	1.3516	FALSE	FALSE	Citrate synthase 2, peroxisomal
	AT5G67310	CYP81G1	9.60918	12.5843	13.3967	2.26134	TRUE	FALSE	At5g67310
	AT4G01610	AT4G01610	13.1682	15.9353	15.8834	1.54977	FALSE	FALSE	Cathepsin B-like protease 3
	AT3G06860	ATMFP2	11.4289	13.3435	13.9712	1.70068	FALSE	FALSE	Peroxisomal fatty acid beta-oxidation multifunctional protein MFP2
	AT3G56170	CAN	10.2131	11.7715	12.4497	1.11061	FALSE	FALSE	CAN1
	AT1G10410	AT1G10410	11.1079	12.8192	13.6931	1.28501	TRUE	TRUE	At1g10410/F14N23_31
	AT3G23920	AtBAM1	12.4712	14.1029	14.4169	1.30508	TRUE	TRUE	Beta-amylase
	AT1G60730	AT1G60730	9.31741	11.363	11.9106	2.58217	FALSE	FALSE	NAD(P)-linked oxidoreductase superfamily protein
	AT1G44800	SIAR1	10.3597	11.941	12.6742	1.12839	FALSE	FALSE	WAT1-related protein At1g44800
	AT3G57520	AtSIP2	12.9496	16.7458	17.1418	1.49783	FALSE	FALSE	Probable galactinol--sucrose galactosyltransferase 2
	AT2G39360	AT2G39360	11.0464	12.1475	12.6255	1.54498	FALSE	FALSE	Probable receptor-like protein kinase At2g39360
	AT3G60140	BGLU30	13.2814	17.0392	17.6982	4.57196	FALSE	FALSE	Beta-glucosidase 30
	AT2G19570	AT-CDA1	9.12928	11.7541	12.3987	1.85494	FALSE	FALSE	Cytidine deaminase 1
	AT5G09440	EXL4	10.8887	13.9089	13.8572	1.09936	TRUE	TRUE	EXL4
	AT5G51640	TBL17	10.0782	12.1354	13.102	1.30174	FALSE	FALSE	Protein YLS7
	AT1G17745	PGDH	10.8447	12.8935	12.3284	1.48133	FALSE	FALSE	D-3-phosphoglycerate dehydrogenase
	AT1G07090	LSH6	9.29921	11.3691	10.697	1.10167	TRUE	TRUE	LSH6
	AT3G44320	AtNIT3	11.5343	13.7043	14.5339	3.03635	FALSE	FALSE	Nitrilase 3
	AT1G55850	ATCSLE1	11.863	14.2995	14.2951	1.06047	FALSE	FALSE	Cellulose synthase-like protein E1
	AT2G39710	AT2G39710	9.87344	12.4094	13.021	1.39068	TRUE	TRUE	Eukaryotic aspartyl protease family protein
	AT1G72680	ATCAD1	10.5831	13.0951	13.3025	1.38335	FALSE	FALSE	CAD1
	AT2G23450	AT2G23450	11.1991	13.5285	14.4501	1.22737	TRUE	TRUE	Wall-associated receptor kinase-like 14
	AT2G24180	CYP71B6	12.4991	13.9598	14.935	1.14196	TRUE	FALSE	Cytochrome P450 71B6
	AT1G49670	NQR	11.5632	12.8591	12.791	1.03074	FALSE	FALSE	ARP protein (REF)
	AT5G02100	ORP3A	8.40939	11.785	11.8506	1.21526	FALSE	FALSE	Oxysterol-binding protein-related protein 3A
	AT1G23040	AT1G23040	10.7846	13.432	13.6246	1.11221	TRUE	FALSE	At1g23040
	AT3G50770	CML41	12.0151	15.1807	15.7701	1.54026	FALSE	FALSE	Probable calcium-binding protein CML41
	AT2G41380	AT2G41380	9.14975	12.3886	12.3824	1.91091	TRUE	FALSE	At2g41380
	AT1G02470	AT1G02470	9.67066	14.7812	15.0672	1.13865	FALSE	FALSE	Polyketide cyclase/dehydrase and lipid transport superfamily protein
	AT5G39580	AT5G39580	10.3542	15.1689	15.4174	1.53873	FALSE	FALSE	Peroxidase 62
	AT4G17070	AT4G17070	9.31288	11.3701	11.4263	1.04031	FALSE	FALSE	AT4g17070/dl4565c
	AT5G10650	AT5G10650	8.45121	11.2848	11.5103	1.25949	FALSE	FALSE	At5g10650
	AT5G22300	AtNIT4	10.2336	11.2935	12.1749	1.58545	FALSE	FALSE	Bifunctional nitrilase/nitrile hydratase NIT4
	AT5G12010	AT5G12010	10.7649	11.7789	12.4836	1.67151	TRUE	FALSE	AT5g12010/F14F18_180
	AT5G43580	UPI	10.4707	16.4787	17.3319	1.19059	FALSE	FALSE	Serine protease inhibitor, potato inhibitor I-type family protein
	AT3G02140	AFP4	9.83605	12.9796	13.8282	3.04463	TRUE	TRUE	TMAC2
	AT1G05710	AT1G05710	8.62205	10.1228	11.0133	1.15675	TRUE	TRUE
	AT5G57655	AT5G57655	13.7901	16.8739	17.3745	1.1196	TRUE	FALSE	Xylose isomerase
	AT5G04220	ATSYTC	9.57932	10.9425	11.7052	1.08256	FALSE	FALSE	Synaptotagmin-3
	AT2G02870	AT2G02870	11.6939	13.3143	13.9127	1.20777	TRUE	TRUE	F-box/kelch-repeat protein SKIP11
	AT5G10740	AT5G10740	9.10591	12.0203	11.8234	1.01739	TRUE	FALSE	Probable protein phosphatase 2C 69
	AT1G56010	anac021	9.8392	12.6259	13.4393	1.30134	FALSE	FALSE	NAC domain-containing protein 21/22
	AT2G35940	BLH1	10.4471	12.3462	12.2697	1.05054	TRUE	TRUE	BEL1-like homeodomain protein 1
Group B (Up-regulated at D2 and decreased at D5)	AT4G12490	AT4G12490	11.713	14.8487	12.1312	3.47861	FALSE	FALSE	pEARLI1-like lipid transfer protein 2
	AT4G24120	ATYSL1	9.81858	12.2491	10.585	1.89826	FALSE	FALSE	YSL1
	AT1G75750	GASA1	14.0899	18.9294	17.7043	1.68141	FALSE	FALSE	GASA1
	AT4G12500	AT4G12500	9.25503	11.7022	9.95855	2.71845	FALSE	FALSE	pEARLI1-like lipid transfer protein 3
	AT2G31980	AtCYS2	9.20457	12.9291	11.7777	1.37672	FALSE	FALSE	Cysteine proteinase inhibitor
	AT3G51000	AT3G51000	11.5265	14.6245	13.5196	1.47968	FALSE	FALSE	AT3g51000/F24M12_40
Group C (No significant changes at D2 and up-regulated at D5)	AT2G32210	AT2G32210	10.5216	10.3219	12.2228	3.43375	FALSE	FALSE	Cysteine-rich/transmembrane domain A-like protein
	AT4G38420	sks9	10.1046	10.2691	11.9278	2.82822	TRUE	FALSE	Putative pectinesterase
	AT5G13220	JAS1	9.53333	9.56224	12.0227	2.93244	TRUE	TRUE	jasmonate-zim-domain protein 10
	AT1G66400	CML23	10.5613	9.84078	11.4466	2.80283	TRUE	FALSE	Probable calcium-binding protein CML23
	AT3G21500	DXL1	9.97154	9.5216	13.2345	5.59286	FALSE	FALSE	1-deoxy-D-xylulose 5-phosphate synthase 1
	AT1G19020	AT1G19020	12.4391	12.1886	14.2652	2.5866	FALSE	FALSE	CDP-diacylglycerol-glycerol-3-phosphate 3-phosphatidyltransferase
	AT5G20230	ATBCB	14.6627	15.5122	17.8126	4.80189	FALSE	FALSE	SAG14
	AT2G43520	ATTI2	10.3554	11.0934	12.2285	2.97598	FALSE	FALSE	TI2
	AT1G66160	ATCMPG1	11.7266	11.9582	13.3813	2.54757	FALSE	FALSE	U-box domain-containing protein 20
	AT3G51660	AT3G51660	11.7	12.169	13.9258	1.92563	TRUE	TRUE	LS1-like protein
	AT1G61810	BGLU45	8.33539	9.27845	12.6287	2.8118	FALSE	FALSE	Beta-glucosidase 45
	AT1G19180	AtJAZ1	13.1165	12.2712	14.712	2.66943	TRUE	TRUE	TIFY10A
	AT1G68290	ENDO2	8.84235	9.69523	12.527	2.4467	FALSE	FALSE	Endonuclease 2
	AT3G52780	ATPAP20	8.64024	9.58684	11.5498	3.39376	FALSE	FALSE	Probable purple acid phosphatase 20
	AT5G50260	CEP1	8.92184	8.92481	11.6165	4.03282	FALSE	FALSE	KDEL-tailed cysteine endopeptidase CEP1
	AT5G59820	AtZAT12	12.2712	12.179	13.7211	2.01936	TRUE	TRUE	Zinc finger protein ZAT12
	AT5G49480	ATCP1	11.8615	12.3401	13.5092	1.3341	FALSE	FALSE	Calcium-binding protein CP1
	AT4G17500	ATERF-1	13.7942	14.6072	16.4963	2.05141	FALSE	FALSE	Ethylene-responsive transcription factor 1A
	AT5G66760	SDH1-1	11.6389	12.0515	13.2293	1.60413	TRUE	TRUE	Succinate dehydrogenase flavoprotein subunit, mitochondrial
	AT5G16970	AER	10.0375	10.978	12.2816	1.67271	FALSE	FALSE	NADPH-dependent oxidoreductase 2-alkenal reductase
	AT4G18950	AT4G18950	10.5108	11.0647	12.9105	1.57145	TRUE	FALSE	AT4g18950/F13C5_120
	AT4G39950	CYP79B2	11.8345	12.0705	14.1556	1.14595	FALSE	FALSE	cytochrome P450, family 79, subfamily B, polypeptide 2
	AT5G17650	AT5G17650	10.7074	11.2119	13.3034	1.2265	TRUE	FALSE	At5g17650
	AT2G29490	ATGSTU1	8.77149	9.63844	11.9333	1.55335	FALSE	FALSE	Glutathione S-transferase U1
	AT5G25930	AT5G25930	10.6636	11.5651	13.2739	1.27446	FALSE	FALSE	Kinase family with leucine-rich repeat domain-containing protein
	AT5G04020	AT5G04020	10.4502	10.3004	12.2735	1.93757	FALSE	FALSE	calmodulin binding
	AT4G25900	AT4G25900	11.7112	12.5471	14.022	1.26903	FALSE	FALSE	Glucose-6-phosphate 1-epimerase
	AT1G23550	SRO2	9.55842	10.4094	12.9379	1.33489	FALSE	FALSE	Probable inactive poly polymerase SRO2
	AT5G57220	CYP81F2	9.96	10.7944	12.6742	1.67926	FALSE	FALSE	Cytochrome P450 81F2
	AT5G24160	SQE6	11.4584	11.2627	13.0118	2.19218	FALSE	FALSE	Squalene epoxidase 6
	AT1G65520	ATECI1	10.8017	11.6466	12.6676	1.18849	FALSE	FALSE	Enoyl-CoA delta isomerase 1, peroxisomal
	AT1G70810	AT1G70810	12.8847	12.9687	15.1773	1.65479	FALSE	FALSE	Protein C2-DOMAIN ABA-RELATED 7
	AT3G54640	TRP3	12.9456	13.8453	15.3625	1.13203	FALSE	FALSE	Tryptophan synthase alpha chain, chloroplastic
	AT1G72790	AT1G72790	10.3859	10.6312	12.1614	1.34687	FALSE	FALSE	Hydroxyproline-rich glycoprotein family protein
Group D (Down-regulated at D2 and stay or further decreased at D5)	AT1G29500	SAUR66	11.8293	8.65105	5	-6.99812	TRUE	FALSE	Auxin-responsive protein SAUR66
	AT5G65730	XTH6	13.9939	12.7385	9.50779	-3.13907	FALSE	FALSE	Xyloglucan endotransglucosylase/hydrolase
	AT1G15260	AT1G15260	11.6321	9.70044	8.43879	-2.67665	FALSE	FALSE	LOW protein: ATP-dependent RNA helicase-like protein
	AT5G44680	AT5G44680	12.03	8.97728	7.16993	-2.42701	FALSE	FALSE	DNA glycosylase superfamily protein
	AT4G19170	CCD4	15.4722	13.6752	11.8521	-1.94247	TRUE	TRUE	Probable carotenoid cleavage dioxygenase 4, chloroplastic
	AT5G25610	ATRD22	14.5983	12.4712	9.3966	-1.86444	FALSE	FALSE	BURP domain protein RD22
	AT4G39710	FKBP16-2	11.9348	8.45533	6.97728	-2.29289	FALSE	FALSE	Photosynthetic NDH subunit of lumenal location 4, chloroplastic
	AT5G24490	AT5G24490	13.632	11.8842	10.5038	-1.94071	FALSE	FALSE	30S ribosomal protein
	AT2G29310	AT2G29310	11.9293	9.61655	7.02237	-1.76183	FALSE	FALSE	Tropinone reductase homolog At2g29310
	AT1G22710	ATSUC2	13.6755	12.3242	11.0993	-1.56104	FALSE	FALSE	Sucrose transport protein SUC2
	AT1G75460	AT1G75460	13.4482	10.0098	8.86419	-1.59614	TRUE	TRUE	ATP-dependent protease La (LON) domain protein
	AT2G29290	AT2G29290	11.7528	8.78463	7.74819	-2.99281	FALSE	FALSE	Tropinone reductase homolog At2g29290
	AT4G27440	PORB	14.9095	10.825	9.79766	-1.47516	TRUE	FALSE	Protochlorophyllide reductase B, chloroplastic
	AT1G44446	ATCAO	14.2179	11.2894	10.151	-1.4864	FALSE	FALSE	CH1
	AT1G76110	AT1G76110	13.5261	11.9694	10.6961	-1.81092	FALSE	FALSE	High mobility group B protein 9
	AT1G74880	NDH-O	13.2973	11.4778	8.82337	-1.93298	FALSE	FALSE	NAD(P)H-quinone oxidoreductase subunit O, chloroplastic
	AT1G67700	HHL1	14.1984	11.7838	10.2131	-1.34274	FALSE	FALSE	Protein HHL1, chloroplastic
	AT2G18300	HBI1	13.1116	10.5333	8.14466	-1.963	TRUE	TRUE	Basic helix-loop-helix (BHLH) DNA-binding superfamily protein
	AT2G38540	ATLTP1	14.9443	12.1344	9.90989	-1.20447	FALSE	FALSE	Non-specific lipid-transfer protein
	AT5G02160	AT5G02160	15.3077	12.557	11.5367	-2.1697	FALSE	FALSE	AT5g02160
	AT1G67870	AT1G67870	14.8844	13.7479	11.8198	-1.30361	FALSE	FALSE	At1g67870/T23K23_28
	AT4G24770	ATRBP31	16.3416	13.0982	11.4073	-1.35564	TRUE	FALSE	31 kDa ribonucleoprotein, chloroplastic
	AT3G16670	AT3G16670	13.9065	11.9136	9.1472	-1.4445	FALSE	FALSE	AT3g16670/MGL6_12
	AT4G25080	CHLM	15.5309	12.5668	10.6165	-1.50019	TRUE	FALSE	magnesium-protoporphyrin IX methyltransferase
	AT1G52870	AT1G52870	13.691	11.0808	9.89482	-1.27235	FALSE	FALSE	At1g52870/F14G24_14
	AT1G01120	KCS1	13.8036	11.2509	9.74315	-1.92004	FALSE	FALSE	3-ketoacyl-CoA synthase
	AT3G15570	AT3G15570	11.5641	9.13699	7.60733	-1.356	TRUE	TRUE	Non-phototropic hypocotyl-like protein
	AT5G09660	PMDH2	15.8766	12.103	10.6555	-1.58339	FALSE	FALSE	Malate dehydrogenase
	AT1G04240	IAA3	12.1209	10.8486	6.71425	-2.21046	TRUE	TRUE	AUX/IAA transcriptional regulator family protein
	AT2G25080	ATGPX1	15.2212	12.9248	11.6225	-1.16878	FALSE	FALSE	Phospholipid hydroperoxide glutathione peroxidase 1, chloroplastic
	AT1G72030	AT1G72030	12.9645	10.1241	8.79442	-1.20415	FALSE	FALSE	Acyl-CoA N-acyltransferases (NAT) superfamily protein
	AT2G20260	PSAE-2	15.3117	13.4717	11.8761	-1.39299	FALSE	FALSE	Photosystem I reaction center subunit IV B, chloroplastic
	AT5G19220	ADG2	13.9002	10.268	8.47573	-1.44865	FALSE	FALSE	Glucose-1-phosphate adenylyltransferase large subunit 1, chloroplastic
	AT5G11420	AT5G11420	13.5583	10.1849	8.55459	-2.57448	FALSE	FALSE	Uncharacterized protein At5g11420
	AT3G23700	AT3G23700	12.8912	11.2568	10.1624	-1.17933	TRUE	FALSE	AT3g23700/MYM9_3
	AT1G18730	NDF6	13.5458	9.44708	8.38802	-1.35236	TRUE	TRUE	Photosynthetic NDH subunit of subcomplex B 4, chloroplastic
	AT1G52220	CURT1C	15.9703	12.5594	11.2378	-1.0353	FALSE	FALSE	CURT1C
	AT5G57930	APO2	13.467	11.5976	10.5565	-1.1515	FALSE	FALSE	Emb1629
	AT5G53580	AtPLR1	12.2662	9.19229	8.0607	-1.161	FALSE	FALSE	Pyridoxal reductase, chloroplastic
	AT4G28080	AT4G28080	13.2528	10.2644	8.09803	-1.34077	FALSE	FALSE	Protein TSS
	AT3G18050	AT3G18050	14.9043	13.4401	12.3891	-1.44169	TRUE	FALSE	GPI-anchored protein
	AT1G75100	JAC1	12.5606	10.9491	8.90689	-1.21197	FALSE	FALSE	JAC1
	AT1G20020	ATLFNR2	16.6487	11.5788	9.65464	-1.40497	FALSE	FALSE	Ferredoxin--NADP reductase, leaf isozyme 2, chloroplastic
	AT5G02120	OHP	14.5419	10.6564	8.73132	-1.50631	FALSE	FALSE	Light-harvesting complex-like protein OHP1, chloroplastic
	AT1G60800	AtNIK3	12.8418	10.9469	9.83289	-1.6318	FALSE	FALSE	Protein NSP-INTERACTING KINASE 3
	AT1G07440	AT1G07440	14.011	12.6976	11.1867	-1.11273	TRUE	TRUE	Tropinone reductase homolog At1g07440
	AT1G22630	AT1G22630	13.2354	9.18488	8.03342	-1.1558	TRUE	FALSE	At1g22630/F12K8_2
	AT1G74970	RPS9	15.427	13.8142	12.3166	-1.31329	FALSE	FALSE	30S ribosomal protein S9, chloroplastic
	AT1G32060	PRK	14.8666	10.4909	8.55075	-1.22068	TRUE	FALSE	Phosphoribulokinase
	AT1G78630	emb1473	14.8687	11.6041	10.2216	-1.29121	FALSE	FALSE	50S ribosomal protein L13, chloroplastic
	AT3G54050	HCEF1	15.5299	10.8025	9.43254	-1.2097	FALSE	FALSE	Fructose-1,6-bisphosphatase 1, chloroplastic
	AT1G23310	AOAT1	16.7123	14.6674	13.1759	-1.04311	FALSE	FALSE	Glutamate--glyoxylate aminotransferase 1
	AT3G16140	PSAH-1	15.2885	12.5854	11.5377	-1.09966	FALSE	FALSE	Photosystem I reaction center subunit VI-1, chloroplastic
	AT3G51510	AT3G51510	15.0639	11.7095	10.421	-1.04955	FALSE	FALSE	AT3g51510/F26O13_150
	AT1G51400	AT1G51400	17.6305	14.5518	13.058	-1.38306	FALSE	FALSE	At1g51400/F5D21_10
	AT3G51600	LTP5	15.1675	12.6644	10.4666	-1.53496	FALSE	FALSE	Non-specific lipid-transfer protein 5
	AT2G22670	IAA8	14.5658	12.1121	10.6917	-1.22693	TRUE	TRUE	Auxin-responsive protein
	AT1G09310	AT1G09310	16.3825	14.3226	11.5565	-1.23603	FALSE	FALSE	T31J12.3 protein
	AT1G03130	PSAD-2	16.7825	13.8212	11.8486	-1.5344	TRUE	TRUE	Photosystem I reaction center subunit II-2, chloroplastic
	AT3G63140	CSP41A	15.6421	10.8948	9.86573	-1.40031	FALSE	FALSE	Chloroplast stem-loop binding protein of 41 kDa a, chloroplastic
	AT1G74670	GASA6	13.7575	10.9636	9.39017	-2.86493	TRUE	TRUE	Gibberellin-regulated protein 6
	AT1G68010	ATHPR1	16.1158	13.7499	11.7727	-1.52575	TRUE	FALSE	hydroxypyruvate reductase
	AT1G54500	AT1G54500	15.6549	12.666	11.4115	-1.2013	FALSE	FALSE	At1g54500/F20D21_31
	AT1G03600	PSB27	15.3759	12.5071	10.6653	-1.4604	TRUE	TRUE	Photosystem II repair protein PSB27-H1, chloroplastic
	AT1G64770	NDF2	13.0527	9.08481	7.93074	-1.38869	FALSE	FALSE	NDH-dependent cyclic electron flow 1
	AT1G07320	EMB2784	15.2276	12.9674	10.8933	-1.33496	FALSE	FALSE	RPL4
	AT1G76100	PETE1	16.3682	12.6604	10.8074	-1.17858	TRUE	TRUE	plastocyanin 1
	AT2G39980	AT2G39980	13.1621	11.66	9.57175	-1.05325	TRUE	FALSE	At2g39980/T28M21.14
	AT3G59400	GUN4	14.447	10.7372	9.18488	-1.21725	FALSE	FALSE	Tetrapyrrole-binding protein, chloroplastic
	AT1G29070	AT1G29070	15.1044	11.6101	10.3343	-1.08448	FALSE	FALSE	50S ribosomal protein L34, chloroplastic
	AT4G38430	ATROPGEF1	13.3523	11.9159	10.9039	-1.17044	TRUE	FALSE	Rop guanine nucleotide exchange factor 1
	AT4G38160	pde191	12.4081	10.3287	9.01123	-1.33133	FALSE	FALSE	Mitochondrial transcription termination factor family protein
	AT5G25460	DGR2	13.8105	10.4988	8.57365	-2.42268	TRUE	FALSE	At5g25460
	AT5G09220	AAP2	14.0756	12.8076	10.5641	-1.85073	FALSE	FALSE	Amino acid permease 2
	AT2G25900	ATCTH	14.2402	13.1968	11.7232	-1.38712	FALSE	FALSE	Zinc finger CCCH domain-containing protein 23
	AT3G18000	NMT1	11.9065	9.48985	8.33539	-1.06156	FALSE	FALSE	XPL1
	AT5G04140	FD-GOGAT	13.8526	9.99859	8.38802	-1.06627	TRUE	TRUE	glutamate synthase 1
	AT3G17040	HCF107	12.9661	10.0389	8.31741	-1.03718	FALSE	FALSE	Protein high chlorophyll fluorescent 107
	AT3G47070	AT3G47070	16.4505	12.2779	10.9809	-1.09075	FALSE	FALSE	Thylakoid soluble phosphoprotein
	AT1G13930	AT1G13930	17.9164	14.267	12.7391	-1.01224	FALSE	FALSE	At1g13930/F16A14.27
	AT1G51110	AT1G51110	11.7305	7.2384	7.98868	-1.88074	FALSE	FALSE	Probable plastid-lipid-associated protein 12, chloroplastic
	AT1G56500	SOQ1	12.3769	9.79604	8.81057	-1.04191	FALSE	FALSE	Protein SUPPRESSOR OF QUENCHING 1, chloroplastic
	AT1G29670	AT1G29670	13.995	10.1421	9.41574	-3.17123	FALSE	FALSE	GDSL-like Lipase/Acylhydrolase superfamily protein
	AT4G13840	CER26	13.6062	9.73471	9.18488	-2.55472	FALSE	FALSE	Protein ECERIFERUM 26
	AT5G49730	ATFRO6	14.9633	11.7495	10.8001	-2.28076	FALSE	FALSE	Ferric reduction oxidase 6
	AT5G64770	CLEL	12.7852	7.6865	7.40939	-3.32622	FALSE	FALSE	RGF9
	AT2G01420	ATPIN4	11.9403	10.6511	10.3343	-2.87405	TRUE	TRUE	Auxin efflux carrier component
	AT1G54040	ESP	12.6364	9.22882	9.33985	-4.79787	FALSE	FALSE	Epithiospecifier protein
	AT5G55620	AT5G55620	12.5245	8.44708	8.25267	-2.01888	FALSE	FALSE	At5g55620
	AT2G34620	AT2G34620	12.4226	7.99435	8.01681	-2.01945	FALSE	FALSE	Mitochondrial transcription termination factor family protein
	AT1G07180	ATNDI1	13.6124	10.7048	10.3565	-2.26101	FALSE	FALSE	Internal alternative NAD(P)H-ubiquinone oxidoreductase A1, mitochondrial
	AT1G29440	SAUR63	11.4409	8.00562	7.35755	-3.05348	TRUE	TRUE	Auxin-responsive protein SAUR63
	AT1G20190	ATEXP11	14.054	12.3805	12.5036	-3.25072	TRUE	FALSE	Expansin-A11
	AT4G04840	ATMSRB6	13.0319	7.92481	8.20457	-2.70167	FALSE	FALSE	MSRB6
	AT5G48790	AT5G48790	13.9729	11.4497	11.0587	-1.77357	FALSE	FALSE	AT5g48790/K24G6_12
	AT3G53800	Fes1B	12.1209	9.63662	10.0458	-2.13338	TRUE	FALSE	Fes1B
	AT2G39470	PnsL1	13.9055	9.62205	9.91588	-2.19641	FALSE	FALSE	Photosynthetic NDH subunit of lumenal location 1, chloroplastic
	AT5G58260	NdhN	12.8572	8.224	8.58496	-1.96297	FALSE	FALSE	NdhN
	AT5G51720	At-NEET	15.2001	9.93369	10.2889	-2.3941	FALSE	FALSE	NEET
	AT1G65230	AT1G65230	12.9867	8.45121	8.74483	-1.5876	FALSE	FALSE	Transmembrane protein, putative (DUF2358)
	AT3G46780	PTAC16	16.2311	11.0492	10.2656	-1.50573	FALSE	FALSE	Protein PLASTID TRANSCRIPTIONALLY ACTIVE 16, chloroplastic
	AT1G08550	AVDE1	13.2214	10.9151	10.3129	-1.57601	FALSE	FALSE	NPQ1
	AT2G15090	KCS8	12.0182	8.62205	8.81378	-2.46883	FALSE	FALSE	3-ketoacyl-CoA synthase 8
	AT5G39210	CRR7	12.0116	8.80413	9.0634	-1.98153	TRUE	FALSE	Protein CHLORORESPIRATORY REDUCTION 7, chloroplastic
	AT1G70820	AT1G70820	14.8315	9.08481	9.61287	-1.93638	FALSE	FALSE	At1g70820
	AT5G45820	CIPK20	12.3888	7.86419	7.03342	-2.03869	FALSE	FALSE	CBL-interacting serine/threonine-protein kinase 20
	AT5G35170	AT5G35170	12.4294	9.75489	8.92481	-2.05748	FALSE	FALSE	Adenylate kinase 5, chloroplastic
	AT5G18060	SAUR23	11.7356	10.058	9.10066	-2.97212	TRUE	FALSE	SAUR23
	AT4G36530	AT4G36530	13.9793	12.0427	11.8978	-1.45967	TRUE	FALSE	Alpha/beta-Hydrolases superfamily protein
	AT5G53490	AT5G53490	13.3916	11.4502	11.3208	-1.4966	FALSE	FALSE	Tetratricopeptide repeat (TPR)-like superfamily protein
	AT3G16250	NDF4	13.4596	7.13955	7.30378	-2.03208	FALSE	FALSE	Photosynthetic NDH subunit of subcomplex B 3, chloroplastic
	AT5G15310	ATMIXTA	11.6502	9.83447	9.42206	-2.46031	FALSE	FALSE	MYB16
	AT5G13730	SIG4	11.8384	9.77479	9.55651	-1.55904	TRUE	TRUE	RNA polymerase sigma factor sigD, chloroplastic
	AT2G40960	AT2G40960	11.5589	8.89482	8.65464	-2.27834	FALSE	FALSE	Expressed protein
	AT1G45474	Lhca5	13.059	11.0947	11.3875	-1.55699	FALSE	FALSE	Photosystem I chlorophyll a/b-binding protein 5, chloroplastic
	AT1G19150	LHCA2*1	15.4861	11.4142	10.5915	-2.57437	TRUE	FALSE	Photosystem I chlorophyll a/b-binding protein 6, chloroplastic
	AT4G22890	PGR5-LIKE	15.5	12.2603	11.5976	-1.38198	FALSE	FALSE	PGR5-LIKE A
	AT4G09010	APX4	15.1464	9.53916	8.79442	-1.52859	FALSE	FALSE	ascorbate peroxidase 4
	AT1G51805	AT1G51805	13.5932	10.8384	10.1033	-1.72508	FALSE	FALSE	Leucine-rich repeat protein kinase family protein
	AT1G32080	AtLrgB	14.7652	8.93664	8.97154	-1.74967	FALSE	FALSE	Plastidal glycolate/glycerate translocator 1, chloroplastic
	AT4G26555	AT4G26555	12.1777	10.6284	9.8009	-1.45439	FALSE	FALSE	Peptidyl-prolyl cis-trans isomerase FKBP16-1, chloroplastic
	AT3G61080	AT3G61080	12.8445	10.3004	9.89633	-1.85936	FALSE	FALSE	Protein kinase superfamily protein
	AT4G32570	TIFY8	12.1478	11.0314	10.1202	-1.37899	FALSE	FALSE	Protein TIFY 8
	AT4G27700	AT4G27700	14.4973	9.85331	9.24555	-1.48763	FALSE	FALSE	Rhodanese-like domain-containing protein 14, chloroplastic
	AT4G26530	AtFBA5	15.8278	9.69523	9.78953	-5.18826	TRUE	TRUE	Fructose-bisphosphate aldolase
	AT5G35970	AT5G35970	12.4628	10.6564	10.2923	-1.27332	FALSE	FALSE	P-loop containing nucleoside triphosphate hydrolases superfamily protein
	AT3G14930	HEME1	12.8043	9.80735	9.59805	-1.28594	FALSE	FALSE	Uroporphyrinogen decarboxylase 1, chloroplastic
	AT4G04340	AT4G04340	15.2711	13.459	12.6952	-1.26697	TRUE	FALSE	Protein OSCA1
	AT4G17340	DELTA-TIP2	13.7586	11.599	11.4727	-1.65907	FALSE	FALSE	TIP2
	AT5G22620	AT5G22620	11.9462	10.0715	9.42626	-1.56098	FALSE	FALSE	Probable 2-carboxy-D-arabinitol-1-phosphatase
	AT3G62410	CP12	11.5289	8.66178	8.92481	-1.19683	FALSE	FALSE	Calvin cycle protein CP12-2, chloroplastic
	AT3G01440	PnsL3	12.3597	8.24317	8.81378	-2.22318	FALSE	FALSE	Photosynthetic NDH subunit of lumenal location 3, chloroplastic
	AT1G32220	AT1G32220	13.5148	9.15735	9.40939	-1.29974	FALSE	FALSE	Uncharacterized protein At1g32220, chloroplastic
	AT2G30170	PBCP	12.8315	11.5784	10.6008	-1.40938	FALSE	FALSE	Probable protein phosphatase 2C 26
	AT2G40610	ATEXP8	12.8457	8.93958	8.9629	-4.5273	TRUE	TRUE	Expansin-A8
	AT2G22990	SCPL8	13.9177	12.0967	12.3945	-2.64553	TRUE	TRUE	sinapoylglucose 1
	AT1G29510	SAUR67	11.4691	9.22882	9.56415	-5.17493	FALSE	FALSE	Auxin-responsive protein SAUR67
	AT3G56650	PPD6	13.1368	10.817	10.5774	-1.7476	FALSE	FALSE	PPD6
	AT2G43560	AT2G43560	13.4018	10.3761	10.2796	-1.19698	FALSE	FALSE	Peptidylprolyl isomerase
	AT3G63190	AtcpRRF	12.5387	10.4189	9.51175	-1.32429	TRUE	FALSE	Ribosome-recycling factor, chloroplastic
	AT1G01790	ATKEA1	11.819	9.83763	9.76984	-1.49182	FALSE	FALSE	K(+) efflux antiporter 1, chloroplastic
	AT5G18660	PCB2	13.623	8.00562	7.62205	-1.45707	FALSE	FALSE	Divinyl chlorophyllide a 8-vinyl-reductase, chloroplastic
	AT4G14560	AXR5	11.8622	9.31967	9.38586	-2.58119	TRUE	FALSE	Auxin-responsive protein
	AT3G18890	AtTic62	12.0597	8.84862	9.17742	-1.20366	FALSE	FALSE	Protein TIC 62, chloroplastic
	AT1G16720	HCF173	12.6941	10.0279	9.1472	-1.16055	FALSE	FALSE	high chlorophyll fluorescence phenotype 173
	AT1G23080	ATPIN7	11.7707	8.96578	8.27146	-2.7576	TRUE	TRUE	Auxin efflux carrier component 7
	AT5G35790	G6PD1	13.5626	10.9766	10.0265	-1.21843	FALSE	FALSE	Glucose-6-phosphate 1-dehydrogenase 1, chloroplastic
	AT4G34220	AT4G34220	12.5845	9.06878	9.01123	-1.25929	TRUE	FALSE	Receptor protein kinase-like protein At4g34220
	AT3G01480	ATCYP38	14.7493	11.1886	11.5078	-1.31429	TRUE	FALSE	Peptidyl-prolyl cis-trans isomerase CYP38, chloroplastic
	AT1G18060	AT1G18060	14.2447	11.2521	11.2674	-1.21275	FALSE	FALSE	AT1g18060/T10F20.23
	AT1G15980	NDF1	14.3031	9.82337	10.1033	-1.39139	FALSE	FALSE	Photosynthetic NDH subunit of subcomplex B 1, chloroplastic
	AT5G40500	AT5G40500	12.1147	9.74315	9.60548	-1.36194	FALSE	FALSE	Uncharacterized protein At5g40500
	AT1G64680	AT1G64680	13.7027	9.88111	9.62571	-1.16913	TRUE	FALSE	At1g64680
	AT5G57040	AT5G57040	14.8994	12.9467	12.2186	-1.13453	FALSE	FALSE	At5g57040
	AT2G36145	AT2G36145	13.5908	11.3842	11.3191	-1.22003	FALSE	FALSE	Expressed protein
	AT4G15560	AtCLA1	15.377	13.5494	12.7524	-1.11819	TRUE	TRUE	DXS1
	AT5G17670	AT5G17670	13.2515	10.4094	10.4737	-1.46622	FALSE	FALSE	Alpha/beta-Hydrolases superfamily protein
	AT1G32990	PRPL11	14.5736	11.4569	10.7814	-1.30013	FALSE	FALSE	50S ribosomal protein L11, chloroplastic
	AT1G03630	POR	14.1531	9.11634	8.47978	-1.79854	FALSE	FALSE	Protochlorophyllide reductase C, chloroplastic
	AT2G05310	AT2G05310	15.5042	12.5336	11.809	-1.11373	FALSE	FALSE	Expressed protein
	AT3G23080	AT3G23080	13.6255	12.2294	11.3326	-1.36535	TRUE	FALSE	Membrane related protein-like
	AT5G52100	CRR1	11.7956	8.49586	8.62571	-1.69757	FALSE	FALSE	CRR1
	AT4G39330	ATCAD9	14.3621	9.55267	9.00843	-1.45105	FALSE	FALSE	Probable cinnamyl alcohol dehydrogenase 9
	AT4G33520	AtHMAC6	13.2453	10.7039	11.2143	-1.12298	FALSE	FALSE	Copper-transporting ATPase PAA1, chloroplastic
	AT1G75690	LQY1	15.084	10.3015	10.0196	-1.46768	FALSE	FALSE	LQY1
	AT5G45680	ATFKBP13	13.73	9.91886	9.54689	-1.85182	FALSE	FALSE	Peptidyl-prolyl cis-trans isomerase FKBP13, chloroplastic
	AT1G44000	AT1G44000	14.1586	9.21917	8.97154	-1.31595	FALSE	FALSE	Protein STAY-GREEN LIKE, chloroplastic
	AT5G57030	LUT2	11.8265	9.37938	9.79279	-1.09669	FALSE	FALSE	Lycopene epsilon cyclase, chloroplastic
	AT3G08920	AT3G08920	13.2627	10.1396	9.99859	-1.81179	FALSE	FALSE	Rhodanese-like domain-containing protein 10
	AT4G30950	FAD6	14.7969	12.4556	11.719	-1.23712	FALSE	FALSE	SFD4
	AT5G55220	AT5G55220	13.2152	10.2372	9.39232	-1.34575	FALSE	FALSE	Trigger factor-like protein TIG, Chloroplastic
	AT5G48900	AT5G48900	11.7785	9.69697	9.54303	-2.36626	TRUE	FALSE	Probable pectate lyase 20
	AT2G02500	ATMEPCT	11.5201	9.33092	9.07414	-1.14142	FALSE	FALSE	2-C-methyl-D-erythritol 4-phosphate cytidylyltransferase, chloroplastic
	AT1G14345	AT1G14345	13.8446	8.81698	8.58496	-1.09976	TRUE	FALSE	NAD(P)-linked oxidoreductase superfamily protein
	AT2G29650	ANTR1	13.5723	10.6537	10.6644	-1.06628	FALSE	FALSE	Sodium-dependent phosphate transport protein 1, chloroplastic
	AT3G10060	AT3G10060	13.3125	8.24317	7.81378	-1.11101	FALSE	FALSE	Peptidylprolyl isomerase
	AT1G64510	AT1G64510	14.9195	12.7555	12.2273	-1.13884	FALSE	FALSE	Translation elongation factor EF1B/ribosomal protein S6 family protein
	AT4G33010	AtGLDP1	14.1784	9.66356	9.2503	-1.18081	FALSE	FALSE	Glycine cleavage system P protein
	AT1G71500	AT1G71500	15.5308	11.576	11.1344	-1.03503	FALSE	FALSE	Rieske (2Fe-2S) domain-containing protein
	AT5G53500	AT5G53500	11.6812	9.79279	9.80896	-1.5269	TRUE	TRUE	Similarity to unknown protein
	AT5G14910	AT5G14910	14.3117	12.4333	11.9816	-1.09418	TRUE	TRUE	AT5g14910/F2G14_30
	AT4G18370	DEG5	11.8138	8.12928	8.02791	-1.10355	FALSE	FALSE	Protease Do-like 5, chloroplastic
	AT1G53800	AT1G53800	12.098	10.5196	10.0182	-1.39353	FALSE	FALSE	AT1G53800 protein
	AT1G73530	AT1G73530	11.7532	10.3848	9.63662	-1.20155	FALSE	FALSE	Organelle RRM domain-containing protein 6, chloroplastic
	AT3G13120	AT3G13120	13.9268	11.6636	11.5713	-1.17082	FALSE	FALSE	30S ribosomal protein S10, chloroplastic
	AT4G35250	HCF244	12.713	9.66178	8.95128	-1.02176	TRUE	FALSE	HCF244
	AT4G24780	AT4G24780	13.4464	9.40939	9.46964	-1.57001	FALSE	FALSE	Probable pectate lyase 18
	AT1G09340	CRB	16.2766	10.7313	9.83763	-1.71135	TRUE	TRUE	chloroplast RNA binding
	AT1G52510	AT1G52510	13.6953	9.21917	9.07948	-1.56297	FALSE	FALSE	Alpha/beta-Hydrolases superfamily protein
	AT2G04039	AT2G04039	13.8954	9.39017	9.10591	-1.21119	FALSE	FALSE	unknown protein; FUNCTIONS IN: molecular_function unknown; LOCATED IN: chloroplast; EXPRESSED IN: 21 plant structures; EXPRESSED DURING: 13 growth stages; CONTAINS InterPro DOMAIN/s: Protein of unknown function DUF2996 (InterPro:IPR021374); Has 159 /.../hits to 159 proteins in 52 species: Archae - 0; Bacteria - 76; Metazoa - 0; Fungi - 0; Plants - 38; Viruses - 0; Other Eukaryotes - 45 (source: N…
	AT3G44890	RPL9	14.0179	10.8478	10.4878	-1.12477	FALSE	FALSE	RPL9
	AT5G13510	EMB3136	13.8329	10.6275	10.3902	-1.03483	FALSE	FALSE	50S ribosomal protein L10, chloroplastic
	AT4G38840	SAUR14	12.1453	9.26444	9.76984	-1.09035	TRUE	FALSE	At4g38840
	AT1G04530	TPR4	13.0923	10.599	10.4747	-1.20773	TRUE	TRUE	Tetratricopeptide repeat (TPR)-like superfamily protein
	AT3G22210	AT3G22210	13.7959	10.6138	10.7985	-1.29295	FALSE	FALSE	At3g22210
	AT1G49380	AT1G49380	12.0217	9.75989	10.1408	-1.08215	FALSE	FALSE	Cytochrome c biogenesis protein CCS1, chloroplastic
	AT4G39970	AT4G39970	13.6558	10.1935	10.2228	-1.07661	FALSE	FALSE	Haloacid dehalogenase-like hydrolase domain-containing protein At4g39970
	AT1G66100	AT1G66100	13.627	8.77149	8.84862	-4.12844	FALSE	FALSE	Probable thionin-2.4
	AT1G04250	AXR3	13.5411	9.46352	9.16993	-1.74256	TRUE	TRUE	Auxin-responsive protein IAA17
	AT2G21960	AT2G21960	13.3652	11.3955	10.5392	-1.03108	FALSE	FALSE	Expressed protein
	AT4G17560	AT4G17560	13.7796	11.1599	10.4717	-1.15277	FALSE	FALSE	50S ribosomal protein L19-1, chloroplastic
	AT5G38520	AT5G38520	14.6531	10.9462	11.098	-1.4087	TRUE	FALSE	Alpha/beta-Hydrolases superfamily protein
	AT3G15190	PRPS20	15.315	12.0778	11.2958	-1.14217	FALSE	FALSE	PRPS20
	AT3G52150	PSRP2	14.6523	11.1649	11.5206	-1.05079	FALSE	FALSE	PSRP2
	AT5G12940	AT5G12940	11.6466	8.76818	9.3015	-1.79376	FALSE	FALSE	Leucine-rich repeat (LRR) family protein
	AT3G55800	SBPASE	16.1614	11.9887	11.2906	-1.14242	FALSE	FALSE	Sedoheptulose-1,7-bisphosphatase, chloroplastic
	AT3G63490	EMB3126	14.1309	12.5179	12.576	-1.19114	FALSE	FALSE	50S ribosomal protein L1, chloroplastic
	AT2G43550	AT2G43550	11.6839	8.43045	8.41785	-1.19031	FALSE	FALSE	Defensin-like protein 197
	AT4G02790	EMB3129	12.1335	9.66888	9.18735	-1.25021	FALSE	FALSE	DAR GTPase 3, chloroplastic
	AT2G42220	AT2G42220	14.9007	10.4471	9.8009	-1.54064	FALSE	FALSE	Rhodanese-like domain-containing protein 9, chloroplastic
	AT2G33800	EMB3113	13.8882	11.3191	10.4242	-1.15801	TRUE	FALSE	30S ribosomal protein S5, chloroplastic
	AT1G48350	EMB3105	14.9336	11.3783	10.7228	-1.23345	TRUE	FALSE	Uncharacterized protein At1g48350
	AT5G54630	AT5G54630	12.4934	10.3815	9.79116	-1.23061	FALSE	FALSE	AT5g54630/MRB17_13
	AT4G14540	NF-YB3	12.8086	11.6878	11.4903	-1.14993	FALSE	FALSE	Nuclear transcription factor Y subunit B-3
	AT5G06290	2-Cys	13.8811	10.4959	10.1611	-1.13214	FALSE	FALSE	2-Cys peroxiredoxin BAS1-like, chloroplastic
	AT5G14740	BETA	17.3255	14.0124	13.1727	-1.42903	FALSE	FALSE	Beta carbonic anhydrase 2, chloroplastic
	AT1G10360	ATGSTU18	12.9569	10.4747	10.0526	-1.22556	FALSE	FALSE	Glutathione S-transferase U18
	AT1G12250	AT1G12250	11.7855	9.60733	8.97441	-1.00375	FALSE	FALSE	Thylakoid lumenal protein TL20.3, chloroplastic
	AT1G14030	LSMT-L	11.5255	9.0954	8.49985	-1.5709	FALSE	FALSE
	AT2G29180	AT2G29180	11.9425	9.48985	8.57743	-1.42964	FALSE	FALSE	Transmembrane protein
	AT1G50900	GDC1	13.8792	10.7082	10.0307	-1.05859	FALSE	FALSE	Protein LHCP TRANSLOCATION DEFECT
	AT5G43750	NDH18	14.1267	8.62571	8.11894	-1.18321	FALSE	FALSE	PnsB5
	AT3G12610	DRT100	13.1512	9.84392	9.89026	-1.53243	TRUE	TRUE	DRT100
	AT4G34090	AT4G34090	12.8615	9.56415	9.53722	-1.32579	FALSE	FALSE	unknown protein; FUNCTIONS IN: molecular_function unknown; INVOLVED IN: biological_process unknown; LOCATED IN: chloroplast, chloroplast stroma; EXPRESSED IN: 22 plant structures; EXPRESSED DURING: 13 growth stages; BEST Arabidopsis thaliana protein /.../ is: unknown protein (TAIR:AT2G23370.1); Has 30201 Blast hits to 17322 proteins in 780 species: Archae - 12; Bacteria - 1396; Metazoa - 17338; F…
	AT3G48420	AT3G48420	14.4524	9.15482	8.57743	-1.4912	FALSE	FALSE	CBBY-like protein
	AT3G55330	PPL1	13.2306	10.2726	9.73302	-1.47038	FALSE	FALSE	PPL1
	AT5G03940	54CP	12.0444	10.3197	9.68825	-1.01864	FALSE	FALSE	SRP54CP
	AT1G32160	AT1G32160	13.6879	12.4622	11.8842	-1.07286	TRUE	TRUE	At1g32160/F3C3_6
	AT5G08050	AT5G08050	16.2422	12.4014	12.0573	-1.38379	FALSE	FALSE	Wiskott-aldrich syndrome family protein, putative (DUF1118)
	AT1G08520	ALB-1V	13.4882	11.8727	11.3821	-1.0824	FALSE	FALSE	Mg-protoporphyrin IX chelatase
	AT4G15510	PPD1	13.0942	9.74819	9.29921	-1.14384	FALSE	FALSE	PPD1
	AT5G03760	ATCSLA09	13.2562	8.96867	8.58871	-1.2239	TRUE	TRUE	Glucomannan 4-beta-mannosyltransferase 9
	AT1G11860	AT1G11860	14.4925	10.6083	9.68299	-1.08079	FALSE	FALSE	Glycine cleavage T-protein family
	AT5G27560	AT5G27560	12.2961	10.42	9.77479	-1.23839	FALSE	FALSE	DUF1995 domain protein, putative (DUF1995)
	AT5G45930	CHL	12.8396	8.18488	7.57743	-1.46444	FALSE	FALSE	Magnesium-chelatase subunit ChlI-2, chloroplastic
	AT2G35370	GDCH	14.3502	10.9425	10.444	-1.15212	FALSE	FALSE	Glycine cleavage system H protein
	AT5G05740	ATEGY2	12.9913	10.9285	10.8895	-1.01892	FALSE	FALSE	Probable zinc metalloprotease EGY2, chloroplastic
	AT1G71720	PDE338	12.3947	10.6978	10.032	-1.16176	FALSE	FALSE	F14O23.10 protein
	AT4G10300	AT4G10300	13.1373	9.82177	9.66534	-1.11989	FALSE	FALSE	At4g10300
	AT3G27160	GHS1	14.872	11.9304	11.7117	-1.09111	TRUE	TRUE	Ribosomal protein S21 family protein
	AT1G70940	ATPIN3	11.368	9.12928	8.37938	-1.63246	TRUE	TRUE	Auxin efflux carrier component 3
	AT1G35680	RPL21C	15.5169	11.6303	10.7887	-1.20543	FALSE	FALSE	50S ribosomal protein L21, chloroplastic
	AT1G54820	AT1G54820	12.3457	9.03892	9.00562	-1.41436	FALSE	FALSE	Protein kinase superfamily protein
	AT3G44020	AT3G44020	12.0206	9.58684	9.3837	-1.16575	FALSE	FALSE	Thylakoid lumenal P17.1 protein
Group E (No significant changes at D2 and down-regulated at D5)	AT1G71030	ATMYBL2	13.6646	13.0992	11.6693	-1.83504	FALSE	FALSE	At1g71030/F23N20_2
	AT1G14280	PKS2	12.9278	13.6942	10.8757	-1.8785	TRUE	TRUE	Protein PHYTOCHROME KINASE SUBSTRATE 2
	AT5G66590	AT5G66590	10.8834	11.1273	8.9629	-2.08131	TRUE	TRUE	CAP (Cysteine-rich secretory proteins, Antigen 5, and Pathogenesis-related 1 protein) superfamily protein
	AT1G20650	ASG5	11.749	12.0928	9.55075	-1.93178	FALSE	FALSE	ASG5
	AT3G45780	JK224	13.4993	13.4477	10.9359	-1.55837	TRUE	TRUE	RPT1
	AT4G09890	AT4G09890	12.4323	11.4893	10.3476	-1.66483	TRUE	TRUE	At4g09890
	AT2G32860	BGLU33	12.1405	11.3415	7.8009	-2.1248	FALSE	FALSE	Beta-glucosidase 33
	AT5G01240	LAX1	11.5314	12.2889	9.61287	-2.33271	TRUE	FALSE	Auxin transporter-like protein 1
	AT3G62750	BGLU8	12.7035	11.9196	9.40939	-1.42463	FALSE	FALSE	Beta glucosidase 8
	AT5G18600	AT5G18600	15.6004	15.3262	13.6273	-1.20189	TRUE	FALSE	Monothiol glutaredoxin-S2
	AT3G23050	AXR2	12.2453	12.3446	10.3432	-2.77243	TRUE	TRUE	Auxin-responsive protein IAA7
	AT5G44190	ATGLK2	13.8157	12.9853	11.1561	-1.30172	TRUE	FALSE	Transcription activator GLK2
	AT1G71695	AT1G71695	13.1518	12.2497	10.1561	-1.21769	FALSE	FALSE	Peroxidase
	AT5G16030	AT5G16030	14.6692	13.8103	11.5147	-1.43899	TRUE	TRUE	unknown protein; BEST Arabidopsis thaliana protein match is: unknown protein (TAIR:AT3G02500.1); Has 30201 Blast hits to 17322 proteins in 780 species: Archae - 12; Bacteria - 1396; Metazoa - 17338; Fungi - 3422; Plants - 5037; Viruses - 0; Other Eu /.../es - 2996 (source: NCBI BLink).
	AT3G61210	AT3G61210	12.9078	12.0848	10.7549	-1.42139	FALSE	FALSE	S-adenosyl-L-methionine-dependent methyltransferases superfamily protein
	AT4G38690	AT4G38690	13.0967	12.8995	10.8978	-2.49878	TRUE	FALSE	AT4g38690/F20M13_250
	AT3G07310	AT3G07310	13.1331	12.6771	11.4574	-1.27876	TRUE	TRUE	F21O3.2 protein
	AT3G25690	AtCHUP1	14.6948	14.401	13.0149	-1.05333	FALSE	FALSE	Hydroxyproline-rich glycoprotein family protein
	AT4G23890	CRR31	14.2619	14.053	11.1202	-1.12448	FALSE	FALSE	NAD(P)H-quinone oxidoreductase subunit S, chloroplastic
	AT5G03120	AT5G03120	12.0828	11.4257	9.59991	-2.43366	TRUE	FALSE	unknown protein; FUNCTIONS IN: molecular_function unknown; INVOLVED IN: biological_process unknown; LOCATED IN: endomembrane system; EXPRESSED IN: 21 plant structures; EXPRESSED DURING: 13 growth stages; Has 14 Blast hits to 14 proteins in 4 species /.../ae - 0; Bacteria - 0; Metazoa - 0; Fungi - 0; Plants - 14; Viruses - 0; Other Eukaryotes - 0 (source: NCBI BLink).
	AT4G31820	ENP	11.6087	12.0549	9.72962	-1.88632	FALSE	FALSE	BTB/POZ domain-containing protein NPY1
	AT1G35612	AT1G35612	11.6883	11.221	8.82655	-1.68945	FALSE	FALSE	NA
	AT2G32870	AT2G32870	13.5353	13.169	11.4131	-2.4589	FALSE	FALSE	TRAF-like family protein
	AT1G64720	CP5	17.5222	16.9792	15.0292	-1.43017	FALSE	FALSE	Polyketide cyclase/dehydrase and lipid transport superfamily protein
	AT5G60680	AT5G60680	13.6177	13.3941	12.1447	-1.01291	TRUE	TRUE	Emb
	AT1G73470	AT1G73470	12.5824	11.6152	10.0728	-1.02817	TRUE	FALSE	unknown protein; FUNCTIONS IN: molecular_function unknown; INVOLVED IN: biological_process unknown; LOCATED IN: chloroplast; EXPRESSED IN: 22 plant structures; EXPRESSED DURING: 13 growth stages; Has 72 Blast hits to 72 proteins in 35 species: Archa /.../ Bacteria - 50; Metazoa - 0; Fungi - 0; Plants - 22; Viruses - 0; Other Eukaryotes - 0 (source: NCBI BLink).
	AT4G34980	SLP2	12.9493	12.4491	10.6339	-1.49869	TRUE	FALSE	Subtilisin-like protease SBT1.6
	AT1G18170	AT1G18170	12.9515	12.1066	11.0901	-1.10711	FALSE	FALSE	Peptidyl-prolyl cis-trans isomerase FKBP17-2, chloroplastic
	AT3G20820	AT3G20820	13.6475	12.9661	9.96578	-1.97985	TRUE	TRUE	Leucine-rich repeat (LRR) family protein
	AT5G64330	JK218	11.1904	11.3332	8.06609	-1.75013	FALSE	FALSE	Root phototropism protein 3
